# Supplementary material for: Pancreatic tumor eradication via selective Pin1 inhibition in cancer-associated fibroblasts and T lymphocytes engagement
Source: Nat Commun. 2022 Jul 25;13:4308. doi: 10.1038/s41467-022-31928-7 (PMC9314377; doi:10.1038/s41467-022-31928-7)
Supplement: Supplementary file 4 — Source data [file 41467_2022_31928_MOESM4_ESM.xlsx]

## Sheet: Fig.2b
Fig.2b
	ID	Blank micelle (mg / mL)	AG17724 concentration (mg / mL)	Size (nm)	PDI
	1	10	0.05	35.89	0.03
	2	10	0.1	34.88	0.04
	3	10	0.2	37.89	0.03
	4	10	0.4	36.67	0.05
	5	10	0.8	42.66	0.04
	6	10	1	41.88	0.05
	7	10	1.2	43.78	0.06
	8	20	0.05	36.77	0.05
	9	20	0.1	36.89	0.02
	10	20	0.2	38.33	0.03
	11	20	0.4	39.78	0.03
	12	20	0.8	37.87	0.04
	13	20	1	43.82	0.05
	14	20	1.2	45.72	0.05
	15	30	0.05	50.43	0.16
	16	30	0.1	51.75	0.17
	17	30	0.2	52.12	0.16
	18	30	0.4	53.88	0.13
	19	30	0.8	55.74	0.14
	20	30	1	55.83	0.22
	21	30	1.2	56.84	0.21
	22	40	0.05	50.27	0.23
	23	40	0.1	52.76	0.23
	24	40	0.2	53.29	0.33
	25	40	0.4	53.67	0.28
	26	40	0.8	53.77	0.29
	27	40	1	55.17	0.31
	28	40	1.2	55.98	0.34

## Sheet: Fig.3b
Fig.3b
	Folds	Treatment	Cell details
	1	DMS-Cy5	Pan 02
	1.02	antiCAFs-DMS-Cy5	Pan 02
	0.92	antiCAFs-DMS-Cy5	Pan 02
	0.97	antiCAFs-DMS-Cy5	Pan 02
	0.95	antiCAFs-DMS-AptT-Cy5	Pan 02
	0.93	antiCAFs-DMS-AptT-Cy5	Pan 02
	0.94	antiCAFs-DMS-AptT-Cy5	Pan 02
	1	DMS-Cy5	NIH-3T3
	12.07	antiCAFs-DMS-Cy5	NIH-3T3
	9.21	antiCAFs-DMS-Cy5	NIH-3T3
	5.97	antiCAFs-DMS-Cy5	NIH-3T3
	8.92	antiCAFs-DMS-AptT-Cy5	NIH-3T3
	7.27	antiCAFs-DMS-AptT-Cy5	NIH-3T3
	6.73	antiCAFs-DMS-AptT-Cy5	NIH-3T3
	1	DMS-Cy5	CAF
	81.88	antiCAFs-DMS-Cy5	CAF
	66.03	antiCAFs-DMS-Cy5	CAF
	75.12	antiCAFs-DMS-Cy5	CAF
	77.13	antiCAFs-DMS-AptT-Cy5	CAF
	64.34	antiCAFs-DMS-AptT-Cy5	CAF
	76.22	antiCAFs-DMS-AptT-Cy5	CAF

## Sheet: Fig.3d
Fig.3d
	Pan02	NIH-3T3	CAFs
	217	329	1502
	225	401	1388
	163	267	1447
	167	107	1507
	115	183	1357
	133	129	1469

## Sheet: Fig.3e
Fig.3e
	Treatment	Viability (%)	Log [AG17724 concentration (μM)]
	AG17724	102	-3
	AG17724	99	-3
	AG17724	101	-3
	DMS	98.5	-3
	DMS	103	-3
	DMS	99.3	-3
	antiCAFs-DMS	101.1	-3
	antiCAFs-DMS	97.56	-3
	antiCAFs-DMS	98	-3
	antiCAFs-DMS-AptT	99.2	-3
	antiCAFs-DMS-AptT	102.8	-3
	antiCAFs-DMS-AptT	99	-3
	AG17724	99.4	-2
	AG17724	97.4	-2
	AG17724	97.5	-2
	DMS	99.7	-2
	DMS	102	-2
	DMS	98.7	-2
	antiCAFs-DMS	100.8	-2
	antiCAFs-DMS	97.9	-2
	antiCAFs-DMS	97.6	-2
	antiCAFs-DMS-AptT	98.1	-2
	antiCAFs-DMS-AptT	101	-2
	antiCAFs-DMS-AptT	99.3	-2
	AG17724	93.4	-1
	AG17724	90.4	-1
	AG17724	93.5	-1
	DMS	99.3	-1
	DMS	99.4	-1
	DMS	98.6	-1
	antiCAFs-DMS	99.8	-1
	antiCAFs-DMS	97.1	-1
	antiCAFs-DMS	98.6	-1
	antiCAFs-DMS-AptT	97.1	-1
	antiCAFs-DMS-AptT	96.5	-1
	antiCAFs-DMS-AptT	97.3	-1
	AG17724	89.4	0
	AG17724	85.6	0
	AG17724	82.8	0
	DMS	99.4	0
	DMS	98.5	0
	DMS	98.6	0
	antiCAFs-DMS	96.8	0
	antiCAFs-DMS	97.2	0
	antiCAFs-DMS	97.1	0
	antiCAFs-DMS-AptT	96.1	0
	antiCAFs-DMS-AptT	96.5	0
	antiCAFs-DMS-AptT	96.8	0
	AG17724	66.4	1
	AG17724	67.4	1
	AG17724	63.5	1
	DMS	96.7	1
	DMS	96.3	1
	DMS	97.2	1
	antiCAFs-DMS	94.8	1
	antiCAFs-DMS	97.5	1
	antiCAFs-DMS	95.1	1
	antiCAFs-DMS-AptT	95.1	1
	antiCAFs-DMS-AptT	96.7	1
	antiCAFs-DMS-AptT	94.3	1
	AG17724	45.4	2
	AG17724	43.4	2
	AG17724	47.5	2
	DMS	92.7	2
	DMS	86.3	2
	DMS	91.2	2
	antiCAFs-DMS	90.8	2
	antiCAFs-DMS	90.9	2
	antiCAFs-DMS	90.6	2
	antiCAFs-DMS-AptT	88.1	2
	antiCAFs-DMS-AptT	91.6	2
	antiCAFs-DMS-AptT	90.5	2

## Sheet: Fig.3f
Fig.3f
	Treatment	Viability (%)	Log [AG17724 concentration (μM)]
	AG17724	101	-3
	AG17724	104	-3
	AG17724	99.4	-3
	DMS	102.1	-3
	DMS	99.5	-3
	DMS	99.6	-3
	antiCAFs-DMS	98.1	-3
	antiCAFs-DMS	97.56	-3
	antiCAFs-DMS	98.3	-3
	antiCAFs-DMS-AptT	97.2	-3
	antiCAFs-DMS-AptT	97.8	-3
	antiCAFs-DMS-AptT	98.8	-3
	AG17724	98.4	-2
	AG17724	96.4	-2
	AG17724	97.1	-2
	DMS	98.7	-2
	DMS	98.4	-2
	DMS	96.7	-2
	antiCAFs-DMS	93.8	-2
	antiCAFs-DMS	90.9	-2
	antiCAFs-DMS	94.6	-2
	antiCAFs-DMS-AptT	88.1	-2
	antiCAFs-DMS-AptT	91.8	-2
	antiCAFs-DMS-AptT	93.3	-2
	AG17724	88.4	-1
	AG17724	85.6	-1
	AG17724	83.5	-1
	DMS	99.3	-1
	DMS	99.4	-1
	DMS	98.6	-1
	antiCAFs-DMS	80.8	-1
	antiCAFs-DMS	80.1	-1
	antiCAFs-DMS	78.6	-1
	antiCAFs-DMS-AptT	77.1	-1
	antiCAFs-DMS-AptT	86.5	-1
	antiCAFs-DMS-AptT	77.3	-1
	AG17724	87.4	0
	AG17724	86.6	0
	AG17724	80.8	0
	DMS	95.4	0
	DMS	93.5	0
	DMS	92.6	0
	antiCAFs-DMS	66.8	0
	antiCAFs-DMS	57.2	0
	antiCAFs-DMS	57.1	0
	antiCAFs-DMS-AptT	56.1	0
	antiCAFs-DMS-AptT	56.5	0
	antiCAFs-DMS-AptT	57.8	0
	AG17724	63.4	1
	AG17724	61.4	1
	AG17724	58.5	1
	DMS	92.7	1
	DMS	93.3	1
	DMS	90.2	1
	antiCAFs-DMS	34.8	1
	antiCAFs-DMS	37.5	1
	antiCAFs-DMS	35.1	1
	antiCAFs-DMS-AptT	35.1	1
	antiCAFs-DMS-AptT	32.7	1
	antiCAFs-DMS-AptT	34.3	1
	AG17724	42.4	2
	AG17724	40.4	2
	AG17724	45.5	2
	DMS	83.7	2
	DMS	86.3	2
	DMS	92.2	2
	antiCAFs-DMS	20.8	2
	antiCAFs-DMS	25.9	2
	antiCAFs-DMS	17.6	2
	antiCAFs-DMS-AptT	18.1	2
	antiCAFs-DMS-AptT	21.6	2
	antiCAFs-DMS-AptT	23.5	2

## Sheet: Fig.3h
Fig.3h
		PBS	AG17724	antiCAFs-DMS
	Pin 1	1	0.8211	0.7394
	β -catenin	1	1.0332	0.8321
	NF-κB	1	1.2043	1.1899
	pAKT-T308	1	0.9032	1.0239

## Sheet: Fig.3j
Fig.3j
		PBS	AG17724	antiCAFs-DMS
	Pin 1	1	0.8327	0.03
	β -catenin	1	0.8093	0.4028
	NF-κB	1	0.9677	0.6092
	pAKT-T308	1	0.5623	0.2712
	total AKT	1	1.0023	0.9289
	pCDK1 Y15	1	0.9877	1.3382
	CDK1	1	0.9312	0.9675

## Sheet: Fig.4c
Fig.4c
	Spheroid area (per 5000 µm3)	Treatment	Days
	2.4	aaPBS	1
	2	aaPBS	1
	2.7	aaPBS	1
	2.1	aaPBS	1
	2.4	AG17724	1
	2.1	AG17725	1
	2.5	AG17726	1
	2.3	AG17727	1
	2.4	antiCAFs-DMS	1
	2.7	antiCAFs-DMS	1
	2.3	antiCAFs-DMS	1
	2.2	antiCAFs-DMS	1
	2.5	aaPBS	2
	2.9	aaPBS	2
	2.2	aaPBS	2
	2.3	aaPBS	2
	2.4	AG17724	2
	2.3	AG17725	2
	2.6	AG17726	2
	2.5	AG17727	2
	2.4	antiCAFs-DMS	2
	2.3	antiCAFs-DMS	2
	2.1	antiCAFs-DMS	2
	2.8	antiCAFs-DMS	2
	3.2	aaPBS	3
	2.7	aaPBS	3
	2.5	aaPBS	3
	3.3	aaPBS	3
	2.7	AG17724	3
	2.5	AG17725	3
	3.1	AG17726	3
	3	AG17727	3
	2.5	antiCAFs-DMS	3
	2.4	antiCAFs-DMS	3
	2	antiCAFs-DMS	3
	2.7	antiCAFs-DMS	3
	2.6	aaPBS	4
	3.7	aaPBS	4
	3.5	aaPBS	4
	3.2	aaPBS	4
	3.1	AG17724	4
	2.9	AG17725	4
	3.5	AG17726	4
	3.6	AG17727	4
	2.2	antiCAFs-DMS	4
	2.5	antiCAFs-DMS	4
	2.4	antiCAFs-DMS	4
	2	antiCAFs-DMS	4
	3.6	aaPBS	5
	4.3	aaPBS	5
	3.2	aaPBS	5
	4.6	aaPBS	5
	3.7	AG17724	5
	3.1	AG17725	5
	4.7	AG17726	5
	4	AG17727	5
	2.4	antiCAFs-DMS	5
	2.3	antiCAFs-DMS	5
	2	antiCAFs-DMS	5
	2.5	antiCAFs-DMS	5
	4.3	aaPBS	6
	4.7	aaPBS	6
	5.5	aaPBS	6
	5.1	aaPBS	6
	4.3	AG17724	6
	4.5	AG17725	6
	5	AG17726	6
	5.2	AG17727	6
	2.2	antiCAFs-DMS	6
	2.1	antiCAFs-DMS	6
	2.5	antiCAFs-DMS	6
	2.4	antiCAFs-DMS	6
	5.2	aaPBS	7
	5.1	aaPBS	7
	5.7	aaPBS	7
	5.5	aaPBS	7
	5.1	AG17724	7
	4.9	AG17725	7
	4.8	AG17726	7
	5.6	AG17727	7
	2.3	antiCAFs-DMS	7
	2.6	antiCAFs-DMS	7
	2.2	antiCAFs-DMS	7
	2.3	antiCAFs-DMS	7

## Sheet: Fig.5c
Fig.5c
	A750 fluorescence (X 100000)	Treatment	Organ
	0.6587	DMS-Alexa750	Tumor
	0.7342	DMS-Alexa750	Tumor
	0.7129	DMS-Alexa750	Tumor
	1.2342	antiCAFs-DMS-Alexa750	Tumor
	1.5234	antiCAFs-DMS-Alexa750	Tumor
	1.2345	antiCAFs-DMS-Alexa750	Tumor
	1.4321	antiCAFs-DMS-AptT-Alexa750	Tumor
	1.2342	antiCAFs-DMS-AptT-Alexa750	Tumor
	1.5312	antiCAFs-DMS-AptT-Alexa750	Tumor
	0.1031	DMS-Alexa750	Heart
	0.0923	DMS-Alexa750	Heart
	0.1272	DMS-Alexa750	Heart
	0.1321	antiCAFs-DMS-Alexa750	Heart
	0.1011	antiCAFs-DMS-Alexa750	Heart
	0.0992	antiCAFs-DMS-Alexa750	Heart
	0.0961	antiCAFs-DMS-AptT-Alexa750	Heart
	0.1302	antiCAFs-DMS-AptT-Alexa750	Heart
	0.1123	antiCAFs-DMS-AptT-Alexa750	Heart
	2.3412	DMS-Alexa750	Liver
	1.8992	DMS-Alexa750	Liver
	1.9321	DMS-Alexa750	Liver
	2.1921	antiCAFs-DMS-Alexa750	Liver
	2.2171	antiCAFs-DMS-Alexa750	Liver
	1.7212	antiCAFs-DMS-Alexa750	Liver
	0.8923	antiCAFs-DMS-AptT-Alexa750	Liver
	0.7211	antiCAFs-DMS-AptT-Alexa750	Liver
	0.5321	antiCAFs-DMS-AptT-Alexa750	Liver
	0.0761	DMS-Alexa750	Lung
	0.1002	DMS-Alexa750	Lung
	0.0923	DMS-Alexa750	Lung
	0.0661	antiCAFs-DMS-Alexa750	Lung
	0.0802	antiCAFs-DMS-Alexa750	Lung
	0.0923	antiCAFs-DMS-Alexa750	Lung
	0.0761	antiCAFs-DMS-AptT-Alexa750	Lung
	0.0902	antiCAFs-DMS-AptT-Alexa750	Lung
	0.0853	antiCAFs-DMS-AptT-Alexa750	Lung
	0.0777	DMS-Alexa750	Spleen
	0.0902	DMS-Alexa750	Spleen
	0.0823	DMS-Alexa750	Spleen
	0.0461	antiCAFs-DMS-Alexa750	Spleen
	0.0502	antiCAFs-DMS-Alexa750	Spleen
	0.0523	antiCAFs-DMS-Alexa750	Spleen
	0.0702	antiCAFs-DMS-AptT-Alexa750	Spleen
	0.0502	antiCAFs-DMS-AptT-Alexa750	Spleen
	0.0753	antiCAFs-DMS-AptT-Alexa750	Spleen
	0.0831	DMS-Alexa750	Kidney
	0.0502	DMS-Alexa750	Kidney
	0.0723	DMS-Alexa750	Kidney
	0.0761	antiCAFs-DMS-Alexa750	Kidney
	0.0702	antiCAFs-DMS-Alexa750	Kidney
	0.0723	antiCAFs-DMS-Alexa750	Kidney
	0.0861	antiCAFs-DMS-AptT-Alexa750	Kidney
	0.0712	antiCAFs-DMS-AptT-Alexa750	Kidney
	0.0753	antiCAFs-DMS-AptT-Alexa750	Kidney

## Sheet: Fig.5e
Fig.5e
		Days	Mean Body weight	low	up	Group
		1	23	22.8	24.4	Saline
		4	23.5	23.1	23.8	Saline
		7	23.6	22.7	23.8	Saline
		11	23.3	22.9	23.5	Saline
		14	23.1	22.4	23.5	Saline
		17	22.1	21.3	22.8	Saline
		20	21.8	19.9	22.1	Saline
		23	20.6	19.4	21.5	Saline
		26	19.2	18.5	19.5	Saline
		29	17.8	17	18.3	Saline
		1	23.3	23	23.7	AG17724
		4	23.6	23.3	24.3	AG17724
		7	23.4	23.1	24.1	AG17724
		11	23.1	22.7	234.8	AG17724
		14	23.1	22.4	23.5	AG17724
		17	22.4	21.1	22.7	AG17724
		20	21.4	20.2	21.9	AG17724
		23	20.1	19.4	20.9	AG17724
		26	18.5	18.3	19.2	AG17724
		29	17.5	17.2	18.1	AG17724
		1	23.1	22.2	23.8	DMS
		4	24.1	23.1	24.2	DMS
		7	23.8	23.1	24.1	DMS
		11	23.8	23.2	24.2	DMS
		14	23.5	22.8	24.1	DMS
		17	23.5	22.9	23.2	DMS
		20	23.4	22.5	23.6	DMS
		23	23.8	22.8	24.2	DMS
		26	23.2	22.5	23.4	DMS
		29	23.3	22.6	23.9	DMS
		32	22.9	21.5	23.4	DMS
		35	22.3	21.1	22.9	DMS
		38	21.9	20.2	22.7	DMS
		41	21.3	19.3	22.3	DMS
		44	19.9	19.2	20.6	DMS
		47	19.5	18.3	20.1	DMS
		50	18.5	18.1	19.5	DMS
		53	17.3	16.5	17.9	DMS
		1	23.6	22.4	24.6	antiCAFs-DMS
		4	23.8	22.8	24.4	antiCAFs-DMS
		7	23.9	22.7	24.3	antiCAFs-DMS
		11	23.9	22.9	24.6	antiCAFs-DMS
		14	23.7	23.1	24.2	antiCAFs-DMS
		17	23.8	22.5	24.1	antiCAFs-DMS
		20	23.6	22.6	23.9	antiCAFs-DMS
		23	23.3	21.9	24.1	antiCAFs-DMS
		26	23.5	22.1	23.9	antiCAFs-DMS
		29	23.4	22.8	24.1	antiCAFs-DMS
		32	23.4	22.2	24.2	antiCAFs-DMS
		35	23.4	22.6	23.9	antiCAFs-DMS
		38	23.3	22.3	23.7	antiCAFs-DMS
		41	23.3	22.5	23.7	antiCAFs-DMS
		44	23.3	22.2	23.9	antiCAFs-DMS
		47	23.2	22.6	23.7	antiCAFs-DMS
		50	23.1	22.4	23.7	antiCAFs-DMS
		53	23.1	22.5	23.6	antiCAFs-DMS
		56	22.9	22.1	23.7	antiCAFs-DMS
		59	22.7	22.2	22.9	antiCAFs-DMS
		62	22.2	21.2	22.5	antiCAFs-DMS
		65	20.7	20.1	21.7	antiCAFs-DMS
		68	19.9	19.2	21.1	antiCAFs-DMS
		71	19.5	18.8	20.8	antiCAFs-DMS
		74	18.9	18.1	19.9	antiCAFs-DMS
		77	18.1	17.5	19.6	antiCAFs-DMS
		80	17.7	16.5	18.6	antiCAFs-DMS
		1	24.1	22.7	24.7	antiCAFS-DMS-AptT
		4	23.9	22.5	24.2	antiCAFS-DMS-AptT
		7	24.1	23.2	23.5	antiCAFS-DMS-AptT
		11	24.2	23.4	24.7	antiCAFS-DMS-AptT
		14	24.2	23.3	24.7	antiCAFS-DMS-AptT
		17	23.9	23.1	23.5	antiCAFS-DMS-AptT
		20	23.9	22.9	24.5	antiCAFS-DMS-AptT
		23	24.2	23.3	25.2	antiCAFS-DMS-AptT
		26	23.9	22.5	24.3	antiCAFS-DMS-AptT
		29	24.1	23.4	24.6	antiCAFS-DMS-AptT
		32	23.9	23.1	24.3	antiCAFS-DMS-AptT
		35	23.8	23.4	24.5	antiCAFS-DMS-AptT
		38	24.1	23.1	24.6	antiCAFS-DMS-AptT
		41	23.8	23.2	24.5	antiCAFS-DMS-AptT
		44	23.9	23.1	24.3	antiCAFS-DMS-AptT
		47	23.8	23.2	24.4	antiCAFS-DMS-AptT
		50	23.7	22.6	24.3	antiCAFS-DMS-AptT
		53	23.7	22.8	24.2	antiCAFS-DMS-AptT
		56	23.9	23.1	24.4	antiCAFS-DMS-AptT
		59	24.2	23.4	24.4	antiCAFS-DMS-AptT
		62	24.3	23.6	24.9	antiCAFS-DMS-AptT
		65	23.8	22.7	24.6	antiCAFS-DMS-AptT
		68	23.8	22.9	24.3	antiCAFS-DMS-AptT
		71	23.9	23.3	24.3	antiCAFS-DMS-AptT
		74	23.5	22.7	24.2	antiCAFS-DMS-AptT
		77	23.9	23.4	24.6	antiCAFS-DMS-AptT
		80	23.8	23.2	24.6	antiCAFS-DMS-AptT
		83	23.7	23.1	24.3	antiCAFS-DMS-AptT
		86	23.9	22.7	24.3	antiCAFS-DMS-AptT
		89	24.1	23.5	24.4	antiCAFS-DMS-AptT
		1	23.2	22.3	23.9	antiCAFs and DMS and ApT mixture
		4	23.5	22.5	23.9	antiCAFs and DMS and ApT mixture
		7	24.2	22.7	24.5	antiCAFs and DMS and ApT mixture
		11	23.6	23.1	24.4	antiCAFs and DMS and ApT mixture
		14	23.6	22.5	23.9	antiCAFs and DMS and ApT mixture
		17	23.2	22.5	24.2	antiCAFs and DMS and ApT mixture
		20	23.5	22.6	23.7	antiCAFs and DMS and ApT mixture
		23	23.4	22.1	24.1	antiCAFs and DMS and ApT mixture
		26	23.6	22.2	23.7	antiCAFs and DMS and ApT mixture
		29	23.7	22.1	23.9	antiCAFs and DMS and ApT mixture
		32	22.8	21.1	23.6	antiCAFs and DMS and ApT mixture
		35	22.4	20.4	22.9	antiCAFs and DMS and ApT mixture
		38	21.3	19.4	22.6	antiCAFs and DMS and ApT mixture
		41	20.5	19.5	21.9	antiCAFs and DMS and ApT mixture
		44	19.6	19.1	21.2	antiCAFs and DMS and ApT mixture
		47	19.4	18.4	21.3	antiCAFs and DMS and ApT mixture
		50	18.1	17.4	18.5	antiCAFs and DMS and ApT mixture
		53	16.5	15.9	17.2	antiCAFs and DMS and ApT mixture

[truncated: 48 more sheets: Fig.5f, Fig.5g, Fig.6b, Fig.6c, Fig.6d, Fig.6e, Fig.6f, Fig.6h, Fig.7c, Fig.7d, Fig.7e, Fig.7g, Supplementary Fig.1, Supplementary Fig.2, Supplementary Fig.3, Supplementary Fig.5a, Supplementary Fig.5b, Supplementary Fig.5c, Supplementary Fig.5d, Supplementary Fig.5e …]
